# Supplementary material for: Mitochondrial lineage M1 traces an early human backflow to Africa
Source: BMC Genomics. 2007 Jul 9;8:223. doi: 10.1186/1471-2164-8-223 (PMC1945034; doi:10.1186/1471-2164-8-223)
Supplement: Additional file 1 — Appendix 1. Geographic distribution of subhaplogroup M1. [file 1471-2164-8-223-S1.xls]

## Sheet: appendix
References 1	Macro-regions	sample	M1	%M1	M1a	%M1a
	EUROPE
	Europe (REU)
	west Europe
23,40, 81, 112, 114, 146	FRANCE	343	0	-
53, 81, 98, 111, 112, 146	GREAT BRITAIN	1345	1	0.0743494	1	100
52, 81, 111, 115	ICELAND	468	0	-
77, 112, 146	IRELAND	302	0	-
53	ORKNEY ISLANDS	78	0	-
53	SYKE ISLAND	49	0	-
53	WESTERN ISLANDS	181	0	-
		2766	1	0.0361533	1	100
	central Europe
91	AUSTRIA	101	0	-
112, 132, 146	CZECHS	177	0	-
81, 111, 112	DENMARK	57	0	-
3, 4, 6, 54, 66, 95, 96, 103, 111, 112, 146	GERMANY (WEST GERMANY, RHINE AREA)	2225	0	-
72, 112, 146	POLAND	474	0	-
38, 104, 146	SWITZERLAND	231	0	-
		3265	0	0	0	-
	east Europe
20, 112, 146	BULGARIA	142	0	-
112, 115, 116	ESTONIA	149	0	-
57, 64, 78, 111, 112, 115	FINNS, KARELIANS and SAAMI	693	0	-
102	LATVIANS	299	0	-
15, 112	ROMANIANS	239	0	-
9, 71, 72, 74, 89, 112	RUSSIA	991	0	-
71	UKRANIA	18	0	-
10	VOLGA URAL	979	0	-
115	VOLGA-FINNS	34	0	-
51, 56	Europe GYPSIES	251	0	-
		3795	0	0	0	-
	Scandinavia
41, 53, 88, 92, 112	NORWAY	849	0	-
57, 116	SWEDEN	60	0	-
		909	0	0	0	-
		10735	1	0.00931532	1	100
	Mediterranean Europe (MEU)
8	ALBANIA	42	0	-
15	BALKANS	237	0	-
73	BOSNIAN	144	0	-
112	CENTRAL MEDITERRANEAN	184	1	0.543478	1	100
5, 129, 130	CROATIA	581	1	0.172117	1	100
43, 133	CORSICA	100	0	-
45, 62, 112, 135	GREECE	310	2	0.645161	1	50
5, 14, 43, 46, 82, 123, 125, 134, 136, 146	ITALY	698	1	0.143266	1	100
39, 43, 47	SARDINIA	478	1	0.209205	0	0
21, 45, 138	SICILY	234	9	3.84615	5	55.5556
73, 144	SLOVENIA	233	0	-
40	SOUTH-FRANCE	37	0	-
		3278	15	0.457596	9	60
	Iberian Peninsula and islands(IPE)
19, 120	AZORES	325	6	1.84615	3	50
43, 97, 146	BALEARIC ISLANDS	210	0	-
68, 69, 110, 146	CANARY ISLANS	707	2	0.282885	0	0
18, 146	CAPE VERDE	320	1	0.3125	0	0
19	MADEIRA	155	3	1.93548	0	0
31, 48, 94, 111	PORTUGAL	931	5	0.537057	1	20
2, 13, 22, 31, 32, 43, 48, 65, 67, 75, 97, 100, 112, 117, 119, 146	SPAIN	2334	17	0.728363	6	35.2941
51	Spanish GYPSIES	25	0	-
		5007	34	0.679049	10	29.4118
		19020	50	0.262881	20	40
	AFRICA
	Northwest Africa (NWA)
100, 146	ALGERIA	50	7	14	0	0
31	ALGERIA (BEREBERS MOZABITES)	85	4	4.70588	0	0
16, 100, 109, 128, 146	BEREBERS MOROCCO	263	9	3.42205	2	22.2222
49, 109, 146	MAURITANIA	89	0	-
43, 100, 109, 146	MOROCCO	172	4	2.32558	0	0
100, 109, 146	SAHARA	158	3	1.89873	0	0
26, 100, 142	TUNISIA ARABS	126	2	1.5873	0	0
26, 42, 142	TUNISIA BEREBERS	232	9	3.87931	0	0
		1175	38	3.23404	2	5.26316
	Central-West Africa (CWA)
24, 27, 146	CAMEROON	547	0	-
76, 99, 146	EQUATORIAL GUINEA	74	0	-
146	GHANA	36	0	-
113, 146	GUINEA-BISSEAU /KONAKRY	402	4	0.995025	0	0
146	IVORY COAST	90	1	1.11111	0	0
49, 146	MALI	126	1	0.793651	1	100
146	NIGER	47	0	-
137, 141, 146	NIGERIA	48	0	-
76, 131, 146	SAO TOME	160	0	-
50, 109, 146	SENEGAL	278	1	0.359712	0	0
55, 146	SIERRA LEONE	286	0	-
36, 137, 140, 141	WEST CENTRAL AFRICA	257	0	-
		2351	7	0.297746	1	14.2857
	Northeast Africa (NEA)
63, 124, 146	EGYPT	128	12	9.375	6	50
63	NUBIA	80	8	10	6	75
63, 146	SUDAN	80	3	3.75	1	33.3333
		288	23	7.98611	13	56.5217
	Central-East Africa (CEA)
105	ETHIOPIA AMHARA		7		4	57.1429
105	ETHIOPIA/KENYA OROMO		18		16	88.8889
60, 128	ETHIOPY	344	53	15.407	25	47.1698
			78		45	57.6923
17, 140, 141, 146	KENYA	162	5	3.08642	2	40
140, 141	SOMALIA	27	3	11.1111	1	33.3333
		533	61	11.4447	28	45.9016
			86		48	55.814
	South Africa (SAf)
101, 146	ANGOLA	74	0	-
93, 118	MOZAMBIQUE	416	0	-
25, 137, 141	SOUTH AFRICA	93	0	-
137, 141	ZAIRE	13	0	-
		596	0	-
	Total without 25 ethiopians	4943	129	2.60975	44	34.1085
	Africa without South Africa	4347	129	2.96756	44	34.1085
			154		64	41.5584
	West Asia (WAS)
	central-west Asia
84, 112, 126, 146	ARMENIA	426	0	-
84, 106, 112	AZERBAIJAN	127	0	-
70, 84, 85, 86, 112, 126	CAUCASUS	872	5	0.573394	4	80
30, 84, 126, 128, 146	GEORGIA	425	3	0.705882	3	100
12	NOGAYS FROM DAGESTAN	206	1	0.485437	0	0
29	KAZAKHSTAN	110	0	-
29	KIRGIZISTAN	95	1	1.05263	0	0
106	TAJIKISTAN	44	0	-
106, 128	UZBEKISTAN	79	0	-
145	WEST-CENTRAL ASIA (Kazaks)	30	0	-
		2414	10	0.41425	7	70
	south west Asia
146	ARABIA	159	1+8	5.66038	1
39	ARABIA BEDOUINS	29	2	6.89655	1	50
1, 112	IRAQ	116	0	-
60, 128	YEMEN	171	3	1.75439	3	100
		475	14	2.94737	5	35.7143
	south central Asia
58, 59, 80, 83, 106, 107, 108, 128, 146	INDIA	1936	1	0.0516529	0	0
80, 85, 106, 112, 146	IRAN	692	2	0.289017	1	50
106, 146	PAKISTAN	437	0	-
143, 145	TIBET	66	1	1.51515	0	0
		3131	4	0.127755	1	25
	Levant Asia
70, 121	ISRAEL DRUZE	65	1	1.53846	1	100
146	JORDANIA	151	4	2.64901	2	50
30, 87, 106, 112	KURDS	212	0	-
146	LIBANO	3	0	-
39, 112, 121	PALESTINIAN	137	2	1.45985	2	100
112, 135	SYRIA	118	0	-
20, 28, 37, 79, 85, 106, 112, 126	TURKY	883	1	0.11325	0	0
		1569	8	0.509879	5	62.5
		7589	36	0.487981
			28		18	64.2857
	East Asia (EAs)
145	CENTRAL and EAST ASIA	3312	0	-
139	CHINESE MUSLIMS	30	0	-
127	JAPAN	672	0	-
61	NORTHERN CHINA	232	0	-
11, 33, 34, 35, 44, 90, 122	SIBERIA	1666	0	-
		5912	0	-
		13501	36	0.266647
			28		18	64
	JEWS
	Europe (JRE)
	west Europe
7	WESTERN EUROPE JEWS	66	4	6.06061	4	100
	central Europe
7, 121, 128	CENTRAL EUROPE JEWS	342	1	0.292398	1	100
	east Europe
7	BALTIC JEWS	39	1	2.5641	1	100
7	EASTERN EUROPE JEWS	94	0	-
7	RUSSIA JEWS	122	0	-
		255	1	0.392157	1	100
		663	6	0.904977	6	100
	Iberian Peninsula and islands (JIP)
97	SPAIN JEWS (CHUETAS)	48	2	4.16667	2
		48	2	4.16667	2	100
	total europe	711	8	1.12518	8	100
	Northwest Africa (JNWA)
121, 128	MOROCCO JEWS	135	0	-
		135	0	-
	Northeast Africa (JNEA)
121	LYBIA JEWS	20	0	-
		20	0	-
	Central-East Africa (JCEA)
121, 128	ETHIOPIA JEWS (JET)	69	14	20.2899	12	85.7143
		69	14	20.2899	12	85.7143
	east-africa	89	14	15.7303	12	85.7143
	total africa	224	14	6.25	12	85.7143
	Asia (JAS)
	central-west Asia
128	GEORGIA JEWS	70	0	-
128	UZBEKISTAN JEWS (BUKHARAN)	33	0	-
		103	0	0	-	-
	south west Asia
121, 128	IRAQ JEWS	76	6	7.89474	6	100
39, 112, 121, 128	YEMEN JEWS	128	0	-
		204	6	2.94118	6	100
	south central Asia
128	INDIA JEWS (BENE)	75	0	-
128	IRAN JEWS	75	1	1.33333	1	100
		150	1	0.666667	1	100
	Levant Asia
121	SAMARITAN JEWS	16	0	-
		16	0	0	-	-
		473	7	1.47992	7	100
		1408	29	2.05966	27	93.1034
	Total M1 with known haplotype		261		129	49.4253
	Total M1 detected		269
	TOTAL (without the 25 M1 ethiopians)	38872	244	0.626396
	total without the 159 arabs with no known haplotype	38713	235	0.605764
